# Supplementary material for: Multivariate Analysis of Anthropometric Traits Using Summary Statistics of Genome-Wide Association Studies from GIANT Consortium
Source: PLoS One. 2016 Oct 4;11(10):e0163912. doi: 10.1371/journal.pone.0163912 (PMC5049793; doi:10.1371/journal.pone.0163912)
Supplement: S3 Table — (XLSX) [file pone.0163912.s003.xlsx]

## Sheet: S3_table
	Supplementary Table 3. SNPs representing signals identified through either conventional meta-analysis, sex-specific Meta-analysis of GIANT consortium or CPASSOC for height, BMI, and WHRadjBMI.
							CPASSOC		Conventional Meta-analysis of GIANT consortium	Sex-specific Meta-analysis of GIANT consortium
	SNP	Chr	Position (bp)	Effect Allele	Other Allele	Frequency (effect allele)	SHOM	SHET	P-value	Males			Females
							P-value	P-value		Beta	SE	P-value	Beta	SE	P-value
	Height
	rs10037512	5	89058858	t	c	0.525	5.86e-09	3.11e-08	3.82e-09	0.034	0.0063	6.15e-08	0.021	0.0058	0.00035
	rs1013209	8	24258791	t	c	0.2083	2.85e-08	1.48e-07	4.51e-08	-0.028	0.0073	9.85e-05	-0.03	0.0067	1.23e-05
	rs10152591	15	69755818	a	c	0.8917	1.58e-08	8.28e-08	3.54e-08	0.041	0.011	0.00024	0.047	0.01	4.6e-06
	rs1046934	1	184054395	a	c	0.6971	1.11e-20	6.35e-20	6.43e-22	-0.041	0.0066	3.47e-10	-0.047	0.0061	6.81e-15
	rs10748128	12	69433878	t	g	0.3583	4.95e-11	2.75e-10	3.76e-11	0.041	0.0073	1.32e-08	0.029	0.0065	1.01e-05
	rs10770705	12	20704533	a	c	0.35	2.64e-10	1.45e-09	4.62e-11	0.031	0.0066	1.93e-06	0.03	0.0062	8.2e-07
	rs10799445	1	227724182	a	c	0.7416	9.46e-10	5.12e-09	1.18e-08	0.024	0.0073	0.00079	0.038	0.0067	2.52e-08
	rs10838801	11	48076728	a	g	0.675	1.26e-11	7.09e-11	1.76e-10	-0.028	0.0066	3.06e-05	-0.036	0.0062	5.9e-09
	rs11107116	12	93584728	t	g	0.2	5.49e-24	3.07e-23	1.75e-23	0.049	0.0073	2.27e-11	0.056	0.0067	7.26e-17
	rs11118346	1	219570377	t	c	0.4179	1.26e-09	6.82e-09	2.19e-09	-0.017	0.006	0.0049	-0.034	0.0057	3.8e-09
	rs11144688	9	75927370	a	g	0.0917	1.9e-10	1.04e-09	1.48e-09	-0.046	0.012	0.00014	-0.067	0.012	1.21e-08
	rs11205277	1	149920979	a	g	0.746	4.75e-19	2.75e-18	1.2e-18	-0.043	0.0072	2.62e-09	-0.047	0.0064	1.81e-13
	rs11259936	15	83911830	a	c	0.525	7.18e-23	4.06e-22	2.18e-21	-0.036	0.006	4.1e-09	-0.048	0.0056	1.4e-17
	rs11684404	2	88625104	t	c	0.7	2.48e-08	1.29e-07	6.42e-09	-0.026	0.0064	5.51e-05	-0.026	0.006	8.77e-06
	rs1173727	5	32830415	t	c	0.4833	1.74e-14	1e-13	3.97e-15	0.036	0.0063	7.39e-09	0.034	0.0058	4.06e-09
	rs11830103	12	123338999	a	g	0.8	2.42e-10	1.33e-09	3.79e-10	-0.041	0.0077	1.07e-07	-0.031	0.0071	1.3e-05
	rs11958779	5	55706071	a	g	0.7083	1.28e-08	6.74e-08	8.04e-09	-0.032	0.0066	1.23e-06	-0.024	0.0062	0.00011
	rs12153391	5	171776434	a	c	0.2417	4.65e-10	2.54e-09	8.75e-10	-0.031	0.0073	2.12e-05	-0.035	0.0069	4.24e-07
	rs12470505	2	219043647	t	g	0.8417	4.24e-11	2.36e-10	1.28e-10	0.059	0.01	8.64e-09	0.041	0.0096	2.17e-05
	rs12680655	8	134625094	c	g	0.625	1.93e-11	1.08e-10	4.83e-11	0.024	0.0061	0.00012	0.034	0.0057	4.7e-09
	rs12982744	19	2177194	c	g	0.625	2.12e-12	1.2e-11	2.79e-12	-0.027	0.0064	1.71e-05	-0.037	0.006	7.43e-10
	rs1325598	1	176823113	a	g	0.6344	1.23e-08	6.48e-08	1.61e-08	-0.027	0.0061	1.05e-05	-0.024	0.0057	2.1e-05
	rs1351394	12	65958046	t	c	0.4833	2.48e-34	1.22e-33	7.78e-34	0.049	0.0061	1.83e-15	0.057	0.0056	3.2e-24
	rs143384	20	35437976	a	g	0.6	1.9e-40	8.44e-40	4.94e-39	-0.068	0.0067	1.76e-24	-0.062	0.0062	2.74e-23
	rs1490384	6	126530014	t	c	0.4333	3.61e-17	2.1e-16	3.22e-16	0.042	0.0061	9.5e-12	0.034	0.0057	1.8e-09
	rs1582931	5	123321505	a	g	0.4583	1.65e-08	8.66e-08	2.08e-08	-0.021	0.0061	0.00057	-0.028	0.0057	8.82e-07
	rs16942341	15	88845674	t	c	0.025	1.5e-18	8.69e-18	1.28e-17	-0.13	0.021	9.89e-10	-0.14	0.02	1.05e-11
	rs17081935	4	56957310	t	c	0.1667	2.93e-08	1.52e-07	4.77e-08	0.038	0.0077	7.86e-07	0.026	0.0072	0.0004
	rs1708299	7	28150327	a	g	0.325	1e-19	5.77e-19	1.48e-17	0.038	0.0066	1.2e-08	0.048	0.0062	1.1e-14
	rs17318596	19	41431190	a	g	0.3667	3.78e-09	2.01e-08	3.01e-09	0.039	0.0067	4.27e-09	0.021	0.0062	0.00057
	rs17346452	1	172084147	t	c	0.885	1.75e-14	1.01e-13	3.28e-14	-0.036	0.0069	2.23e-07	-0.04	0.0064	6.54e-10
	rs1741344	20	4121153	t	c	0.6083	2.72e-08	1.41e-07	3.52e-08	-0.02	0.0065	0.0024	-0.031	0.0061	3.95e-07
	rs17511102	2	37733470	a	t	0.9417	3.85e-12	2.18e-11	1.26e-12	-0.064	0.012	2.13e-08	-0.057	0.011	6.63e-08
	rs17780086	17	32016263	a	g	0.1667	1.51e-08	7.88e-08	4.39e-08	0.032	0.0087	0.00023	0.038	0.008	2.21e-06
	rs1950500	14	24361644	t	c	0.2333	9.7e-11	5.36e-10	3.94e-11	0.036	0.0067	1.21e-07	0.028	0.0062	7.54e-06
	rs2066807	12	56346898	c	g	0.9083	5.22e-09	2.77e-08	9.61e-09	-0.044	0.012	0.00035	-0.055	0.011	1.06e-06
	rs2079795	17	61419288	t	c	0.3	5.97e-17	3.46e-16	1.22e-16	0.031	0.0065	2.04e-06	0.046	0.0061	2.18e-14
	rs2093210	14	60490561	t	c	0.6083	3.03e-13	1.73e-12	2.3e-12	-0.028	0.0067	3.19e-05	-0.04	0.0061	3.62e-11
	rs2110001	7	150819934	c	g	0.6917	2.76e-10	1.51e-09	9.83e-10	-0.032	0.0073	1.37e-05	-0.034	0.0067	5.92e-07
	rs2145272	20	6645571	a	g	0.6417	1.44e-16	8.37e-16	5.87e-16	-0.038	0.0065	5.08e-09	-0.04	0.0061	5.05e-11
	rs2145998	10	79361940	a	t	0.4667	2.48e-08	1.29e-07	2.68e-08	-0.023	0.0061	0.00024	-0.026	0.0057	4.54e-06
	rs2154319	1	41280098	t	c	0.9137	4.78e-10	2.61e-09	4.3e-10	-0.03	0.0074	5.08e-05	-0.036	0.0069	1.43e-07
	rs2237886	11	2789501	t	c	0.1083	1.91e-08	9.95e-08	3.12e-08	0.034	0.011	0.0016	0.05	0.0097	2.77e-07
	rs2256183	6	31412752	a	g	0.5583	1.13e-13	6.5e-13	2.67e-14	0.041	0.0063	8.9e-11	0.028	0.0057	8.82e-07
	rs227724	17	56701456	a	t	0.6917	2.67e-09	1.43e-08	1.18e-08	-0.032	0.0065	1.02e-06	-0.025	0.006	2.95e-05
	rs2284746	1	16980180	c	g	0.6661	2.51e-15	1.45e-14	5.64e-15	-0.035	0.0063	3.27e-08	-0.036	0.0057	6.06e-10
	rs2336725	3	53084723	t	c	0.5417	1.41e-08	7.39e-08	3.52e-08	-0.024	0.0065	0.00026	-0.029	0.0061	2.3e-06
	rs2341459	2	44541063	t	c	0.275	9.71e-08	1.19e-07	3.58e-08	0.038	0.0068	2.13e-08	0.018	0.0064	0.0048
	rs237743	20	49286482	a	g	0.3083	4.23e-10	2.31e-09	7.2e-10	0.03	0.0075	5.23e-05	0.037	0.007	1.21e-07
	rs2580816	2	231933256	t	c	0.25	2.67e-12	1.51e-11	1.78e-12	-0.048	0.008	1.97e-09	-0.035	0.0074	2.26e-06
	rs2597513	3	13514336	t	c	0.875	2.51e-08	1.3e-07	1.15e-07	-0.041	0.01	3.88e-05	-0.04	0.0093	2.11e-05
	rs2629046	2	224183027	t	c	0.55	6.32e-08	3.24e-07	2.17e-08	0.024	0.0061	8.3e-05	0.024	0.0057	2.1e-05
	rs2638953	12	28381482	c	g	0.6333	3.48e-14	2.01e-13	8.45e-14	0.029	0.0065	9.6e-06	0.041	0.0061	1.31e-11
	rs2665838	17	63889105	c	g	0.6833	1.82e-13	1.04e-12	2.02e-13	-0.042	0.0069	1.5e-09	-0.033	0.0064	2.24e-07
	rs26868	16	2199375	a	t	0.4333	1.19e-08	6.28e-08	3.47e-08	0.035	0.0075	2.29e-06	0.027	0.0067	7.15e-05
	rs274546	5	132364175	a	g	0.3417	1.23e-09	6.63e-09	8.53e-10	-0.034	0.0063	3.58e-08	-0.023	0.0058	9.68e-05
	rs2780226	6	34231315	t	c	0.925	6.11e-20	3.52e-19	1.02e-18	-0.076	0.012	8.3e-10	-0.081	0.011	4.58e-13
	rs2834442	21	34318486	a	t	0.6333	1.62e-08	8.46e-08	7.3e-09	0.027	0.0064	1.71e-05	0.025	0.0058	1.64e-05
	rs2856321	12	11702839	a	g	0.6083	1.25e-10	6.92e-10	1.48e-10	-0.03	0.0064	3.67e-06	-0.03	0.006	4.84e-07
	rs2871865	15	98651667	c	g	0.8667	1.17e-12	6.66e-12	1.07e-12	0.046	0.01	9.69e-06	0.058	0.0097	2.29e-09
	rs310405	6	81090645	a	g	0.475	5.13e-12	2.9e-11	3.59e-11	0.026	0.0061	2.04e-05	0.034	0.0057	3.42e-09
	rs3118905	13	50531198	a	g	0.2417	2.32e-26	1.27e-25	2.99e-25	-0.047	0.0068	5.52e-12	-0.057	0.0064	1.06e-18
	rs3129109	6	29116455	t	c	0.3833	6.91e-08	3.54e-07	3.28e-08	-0.024	0.0064	0.00016	-0.026	0.006	9.48e-06
	rs3764419	17	30837005	a	c	0.375	2.49e-16	1.45e-15	8.87e-16	-0.032	0.0063	3.79e-07	-0.041	0.0058	2.38e-12
	rs3782089	11	65569348	t	c	0.025	1.57e-08	8.22e-08	5.89e-09	-0.073	0.014	7.7e-08	-0.046	0.013	0.00035
	rs3791675	2	55884174	t	c	0.275	1.84e-20	1.06e-19	2.4e-20	-0.053	0.0073	2.01e-13	-0.047	0.0069	9.98e-12
	rs3812163	6	7725527	a	t	0.5083	7.32e-17	4.25e-16	6.66e-16	-0.034	0.0063	6.72e-08	-0.04	0.0057	3.96e-12
	rs42235	7	92618762	t	c	0.3417	9.64e-28	5.19e-27	7.33e-28	0.045	0.0068	5.59e-11	0.061	0.0064	1.35e-21
	rs422421	5	177090325	t	c	0.2167	6.42e-10	3.49e-09	1.43e-09	-0.036	0.0075	1.88e-06	-0.032	0.007	3.38e-06
	rs4282339	5	168829235	a	g	0.1833	2.75e-10	1.51e-09	3.38e-10	-0.032	0.0076	3.23e-05	-0.037	0.0071	1.64e-07
	rs4470914	7	19576899	t	c	0.1667	2.26e-08	1.17e-07	3.78e-08	0.029	0.0083	0.00052	0.036	0.0075	1.9e-06
	rs4665736	2	24964730	t	c	0.4667	3.24e-14	1.87e-13	1.44e-13	0.023	0.0063	0.00027	0.042	0.0057	3.17e-13
	rs4676386	2	240835569	a	c	0.4417	4.19e-08	2.16e-07	3.06e-07	0.022	0.0063	0.00059	0.027	0.0058	4.99e-06
	rs473902	9	95493953	t	g	0.9417	4.44e-14	2.56e-13	1.7e-14	0.068	0.013	1.52e-07	0.079	0.013	3.4e-10
	rs4800452	18	23147647	t	c	0.7417	7.22e-18	4.19e-17	2.36e-17	0.052	0.0076	1.04e-11	0.045	0.0072	4.44e-10
	rs4821083	22	32660355	t	c	0.875	1.21e-07	6.14e-07	4.79e-08	0.043	0.0083	2.3e-07	0.024	0.0078	0.0017
	rs4965598	15	100219409	t	c	0.7167	3.1e-14	1.79e-13	1.36e-13	-0.031	0.0066	2.25e-06	-0.04	0.0061	7.84e-11
	rs4986172	17	45138914	t	c	0.325	1.38e-09	7.42e-09	7.12e-09	-0.032	0.0067	2.66e-06	-0.027	0.0061	1.02e-05
	rs526896	5	135021015	t	g	0.6833	2.15e-09	1.15e-08	1.93e-09	0.031	0.0072	1.78e-05	0.031	0.0066	3.22e-06
	rs543650	6	151789808	t	g	0.4083	1.21e-09	6.53e-09	1.36e-09	-0.028	0.0074	0.00013	-0.034	0.0065	2.6e-07
	rs572169	3	172447937	t	c	0.325	1.31e-13	7.53e-13	9.9e-14	0.033	0.0066	6.11e-07	0.037	0.0061	1.24e-09
	rs5742915	15	74044292	t	c	0.45	8.34e-11	4.62e-10	2.99e-10	-0.034	0.0068	4.92e-07	-0.03	0.0062	1.85e-06
	rs634552	11	75571007	t	g	0.1583	2.91e-09	1.55e-08	1.35e-09	0.04	0.0092	1.05e-05	0.04	0.0087	5.09e-06
	rs6439167	3	129331913	t	c	0.1833	8.54e-10	4.63e-09	7.2e-10	-0.032	0.0075	1.43e-05	-0.034	0.0069	7.77e-07
	rs6449353	4	18031865	t	c	0.8417	4.63e-29	2.45e-28	1.34e-27	0.072	0.0088	2.46e-16	0.072	0.0083	3.73e-18
	rs6457620	6	32696222	c	g	0.5	3.04e-08	1.58e-07	3.64e-08	-0.023	0.006	0.00012	-0.025	0.0056	6.83e-06
	rs6457821	6	35435028	a	c	0.025	5.84e-10	3.18e-09	1.82e-11	-0.1	0.025	2.47e-05	-0.12	0.023	5.1e-08
	rs6470764	8	129713419	t	c	0.1917	6.9e-17	4e-16	5.88e-17	-0.046	0.0077	2.9e-09	-0.048	0.0073	7.47e-11
	rs6473015	8	77266249	a	c	0.65	1.12e-10	6.21e-10	1.67e-10	-0.03	0.0068	1.09e-05	-0.033	0.0063	2.27e-07
	rs6569648	6	130027974	t	c	0.7583	6.29e-12	3.54e-11	8.93e-12	-0.042	0.0072	6.64e-09	-0.031	0.0066	4e-06
	rs6684205	1	218436360	a	g	0.53	2.31e-11	1.29e-10	1.97e-11	-0.035	0.0067	1.81e-07	-0.031	0.0063	6.19e-07
	rs6879260	5	180304014	t	c	0.3417	1.12e-10	6.18e-10	5.61e-10	-0.02	0.0063	0.0014	-0.036	0.0058	6.73e-10
	rs7027110	9	106836765	a	g	0.2583	1.74e-10	9.6e-10	1.34e-10	0.035	0.0073	1.57e-06	0.032	0.0066	1.05e-06
	rs7155279	14	92019537	t	g	0.3417	1.05e-09	5.66e-09	8.9e-10	-0.032	0.0064	5.57e-07	-0.025	0.0058	1.77e-05
	rs720390	3	185830895	a	g	0.3833	9.9e-11	5.47e-10	1.62e-10	0.037	0.0065	8.81e-09	0.026	0.0061	2e-05
	rs724016	3	141386728	a	g	0.5167	2.02e-52	7.15e-52	4.47e-52	-0.064	0.0061	2.71e-25	-0.069	0.0056	8.5e-35
	rs7274811	20	33745375	t	g	0.2	9.99e-14	5.74e-13	6.83e-14	-0.04	0.0074	4.72e-08	-0.04	0.0069	5.54e-09
	rs7319045	13	91372320	a	g	0.4	3.96e-10	2.16e-09	4.51e-10	0.029	0.0063	3.1e-06	0.028	0.0058	2.58e-06
	rs7332115	13	32573411	t	g	0.6583	2.42e-08	1.26e-07	7.64e-08	-0.022	0.0064	0.00056	-0.028	0.0058	2.18e-06
	rs7460090	8	56281604	t	c	0.8833	9.67e-17	5.61e-16	9.55e-16	0.047	0.0093	3.26e-07	0.063	0.0087	3.19e-13
	rs7466269	9	130588697	a	g	0.6667	9.09e-15	5.25e-14	1.17e-14	0.03	0.0065	4.01e-06	0.041	0.006	5.4e-12
	rs751543	9	116360063	t	c	0.6917	3.41e-08	1.76e-07	4.51e-08	0.028	0.0072	8.11e-05	0.029	0.0066	1.24e-05
	rs7689420	4	144647200	t	c	0.1917	4.57e-30	2.39e-29	1.38e-29	-0.069	0.0083	7.43e-17	-0.069	0.0078	9.62e-19
	rs7759938	6	104931079	t	c	0.6417	1.02e-17	5.94e-17	8.69e-18	-0.043	0.0066	7.09e-11	-0.04	0.0062	1.12e-10
	rs7763064	6	142476152	a	g	0.2583	7.21e-21	4.14e-20	6.41e-19	-0.038	0.0068	3.52e-08	-0.052	0.0063	1.32e-16
	rs7849585	9	136220024	t	g	0.3167	5.93e-11	3.29e-10	3.43e-11	0.036	0.0068	1.11e-07	0.029	0.0062	2.35e-06
	rs788867	4	81228852	t	g	0.725	2.45e-15	1.42e-14	1.78e-15	-0.043	0.0067	1.32e-10	-0.035	0.0062	1.15e-08
	rs798489	7	2762169	t	c	0.275	4.99e-25	2.77e-24	8.47e-25	-0.047	0.0069	8.88e-12	-0.055	0.0064	1.25e-17
	rs8052560	16	88710834	a	c	0.7833	3.06e-08	1.58e-07	1.45e-08	0.033	0.0096	0.00062	0.042	0.0088	1.69e-06
	rs806794	6	26200449	a	g	0.725	1.76e-26	9.61e-26	5.54e-26	0.048	0.0069	3.56e-12	0.057	0.0064	5.26e-19
	rs8181166	9	86501713	c	g	0.5167	1.73e-08	9.04e-08	1.09e-07	0.017	0.0064	0.0063	0.032	0.0058	7.21e-08
	rs889014	5	173557111	t	c	0.375	6.55e-10	3.56e-09	4.51e-10	-0.03	0.0064	3.15e-06	-0.027	0.0058	3.05e-06
	rs9360921	6	75555926	t	g	0.8833	7.17e-11	3.98e-10	4.56e-11	-0.046	0.0098	2.53e-06	-0.047	0.0092	2.92e-07
	rs9428104	1	118312964	a	g	0.2955	7.33e-14	4.21e-13	8.88e-13	-0.037	0.0072	2.16e-07	-0.04	0.0066	2.2e-09
	rs9472414	6	44978769	a	t	0.175	1.1e-08	5.77e-08	2.43e-08	-0.035	0.0074	2.75e-06	-0.028	0.007	5.94e-05
	rs9844666	3	136255374	a	g	0.1417	4.03e-08	2.08e-07	3.05e-08	-0.018	0.007	0.011	-0.035	0.0065	8.8e-08
	rs9863706	3	72388262	t	c	0.225	2.8e-08	1.45e-07	1.47e-08	-0.037	0.0075	7.84e-07	-0.025	0.0069	0.00024
	rs9967417	18	49433130	c	g	0.5833	8.32e-16	4.82e-15	2.57e-16	-0.045	0.0064	1.17e-12	-0.031	0.0058	8.71e-08
	rs9969804	9	92666838	a	c	0.4833	4.62e-09	2.46e-08	5.61e-10	0.026	0.0061	1.76e-05	0.026	0.0057	4.94e-06
	BMI
	rs10767664	11	27704439	a	t	0.7833	1.06e-13	1.09e-12	5.53e-13	0.04	0.0078	3.55e-07	0.044	0.0075	2.84e-09
	rs10938397	4	45180510	a	g	0.5667	5.07e-18	6.52e-17	4.35e-17	-0.038	0.0067	1.66e-08	-0.046	0.0065	1.05e-12
	rs10968576	9	28414341	a	g	0.7083	1.64e-08	1.19e-07	1.88e-08	-0.027	0.0068	9.28e-05	-0.029	0.0066	1.1e-05
	rs11847697	14	30045906	t	c	0.0417	7.57e-09	5.62e-08	1.11e-08	0.066	0.017	0.00011	0.079	0.017	2.47e-06
	rs12042908	1	74532078	a	g	0.6983	3.86e-10	3.16e-09	1.88e-09	0.021	0.0064	0.00098	0.036	0.0062	6.64e-09
	rs12444979	16	19922278	t	c	0.1333	4.89e-12	4.54e-11	4.2e-11	-0.053	0.0094	2.05e-08	-0.043	0.0091	2.31e-06
	rs13078807	3	85835000	a	g	0.8167	3.77e-08	2.65e-07	1.06e-07	-0.025	0.0079	0.0014	-0.037	0.0076	1.22e-06
	rs13107325	4	102267552	t	c	0.1167	3.15e-08	2.22e-07	1.37e-07	0.062	0.014	1.1e-05	0.054	0.014	0.00016
	rs1421085	16	53767042	t	c	0.55	2.88e-64	1.83e-62	3.06e-62	-0.086	0.0065	1.53e-40	-0.076	0.0063	6e-34
	rs2112347	5	75719417	t	g	0.625	6.43e-08	4.43e-07	4.76e-08	0.025	0.0066	0.00013	0.027	0.0064	1.85e-05
	rs2206277	6	50830813	t	c	0.0917	7.4e-17	8.98e-16	7.96e-16	0.048	0.0082	3.73e-09	0.052	0.008	1.17e-10
	rs2241423	15	67794500	a	g	0.2167	7.14e-11	6.15e-10	1.15e-10	-0.044	0.0078	1.23e-08	-0.031	0.0074	2.89e-05
	rs2815752	1	72346757	a	g	0.6755	6.66e-16	7.7e-15	1.17e-14	0.042	0.0066	1.67e-10	0.036	0.0063	1.46e-08
	rs2860323	2	614210	a	g	0.125	2.61e-25	4.62e-24	2.42e-22	-0.057	0.0086	5.33e-11	-0.071	0.0082	1.09e-17
	rs29938	19	33820576	t	c	0.3417	3.37e-10	2.77e-09	1.31e-09	-0.031	0.0068	4.55e-06	-0.031	0.0065	2.04e-06
	rs3810291	19	47065746	a	g	0.625	4.13e-08	2.89e-07	1.04e-07	0.031	0.0073	2.59e-05	0.028	0.0071	7.46e-05
	rs3817334	11	47629441	t	c	0.45	2.51e-11	2.23e-10	4.79e-11	0.032	0.0065	7.32e-07	0.031	0.0062	4.75e-07
	rs3888190	16	28878165	a	c	0.3583	2.7e-10	2.23e-09	2.27e-10	0.035	0.0065	9.37e-08	0.026	0.0063	3.1e-05
	rs543874	1	177920345	a	g	0.8149	3.96e-14	4.16e-13	1.66e-13	-0.033	0.0081	5.15e-05	-0.054	0.0078	7.11e-12
	rs6567160	18	60161902	t	c	0.7167	2.69e-23	4.37e-22	1.82e-22	-0.055	0.0076	4.68e-13	-0.055	0.0073	3.07e-14
	rs7138803	12	49853685	a	g	0.4417	3.61e-11	3.17e-10	3.96e-11	0.029	0.0065	8.84e-06	0.034	0.0064	1.25e-07
	rs9816226	3	186116710	a	t	0.15	1.91e-14	2.05e-13	7.61e-14	-0.048	0.0083	5.92e-09	-0.045	0.008	2.53e-08
	WHRadjBMI
	rs1011731	1	172377408	a	g	0.4982	3.79e-10	7.42e-10	1.72e-10	-0.034	0.0068	4.88e-07	-0.028	0.0067	2.13e-05
	rs10195252	2	164656581	t	c	0.5583	1.35e-11	6.95e-15	3.23e-10	0.0088	0.0069	0.2	0.053	0.0068	6.32e-15
	rs1055144	7	25831489	t	c	0.1833	8.18e-09	1.85e-08	1.49e-08	0.029	0.0084	0.0006	0.04	0.0084	2.34e-06
	rs10842708	12	26321934	a	g	0.8167	3.42e-08	1.13e-08	1.71e-08	-0.013	0.0077	0.089	-0.045	0.0077	4.92e-09
	rs10923712	1	118962811	a	g	0.4992	1.43e-14	1.6e-14	3.35e-14	0.041	0.0069	3.32e-09	0.036	0.0068	1.21e-07
	rs1294421	6	6742916	t	g	0.4	2.32e-09	4.96e-09	6.31e-09	-0.02	0.007	0.0042	-0.038	0.0069	3.44e-08
	rs1358980	6	43796814	t	c	0.45	3.86e-11	2.24e-13	1.38e-10	0.012	0.0077	0.11	0.056	0.0076	1.11e-13
	rs1443512	12	53948900	a	c	0.2	5.38e-08	2.55e-09	3.33e-08	0.01	0.0079	0.18	0.048	0.0079	1.43e-09
	rs1936805	6	127130971	t	c	0.55	3.14e-15	3.22e-15	1.28e-14	0.024	0.0068	0.00045	0.05	0.0067	9.1e-14
	rs2820443	1	219580167	t	c	0.7768	1.02e-13	3.63e-18	2.59e-12	0.0098	0.0075	0.19	0.064	0.0074	3.69e-18
	rs4823006	22	29055683	a	g	0.5333	4.65e-09	1.02e-08	4.47e-08	0.019	0.0069	0.0069	0.037	0.0068	6.86e-08
	rs7132434	12	26319629	a	g	0.1833	2.16e-08	2.97e-09	2.14e-08	0.012	0.0077	0.14	0.046	0.0076	1.36e-09
	rs9864077	3	64719215	t	c	0.7583	1.96e-08	4.62e-08	1.85e-07	0.018	0.0073	0.016	0.038	0.0071	1.06e-07
