# Supplementary material for: Multivariate Analysis of Anthropometric Traits Using Summary Statistics of Genome-Wide Association Studies from GIANT Consortium
Source: PLoS One. 2016 Oct 4;11(10):e0163912. doi: 10.1371/journal.pone.0163912 (PMC5049793; doi:10.1371/journal.pone.0163912)
Supplement: S4 Table — (XLSX) [file pone.0163912.s004.xlsx]

## Sheet: 3trait_sjgnif
	Supplementary Table 4 . P-values of Genome-wide significant loci identified by both CPASSOC when combining three traits SNPs and conventional meta-analysis, sex-specific Meta-analysis of GIANT consortium.
				CPASSOC		Conventional Meta-analysis of GIANT consortium			Sex-specific Meta-analysis of GIANT consortium
	SNP	Chr	Position (bp)			Height	BMI	WHRadjBMI	Height		BMI		WHRadjBMi
				Shom	SHet				Males	Females	Males	Females	Males	Females
	rs1046934	1	184054395	3.83991e-10	4.46505e-20	6.43e-22	0.139	0.023	3.47e-10	6.81e-15	0.34	0.18	0.21	0.052
	rs11205277	1	149920979	8.28489e-08	3.16121e-18	1.201e-18	0.57	0.4	2.62e-09	1.81e-13	0.96	0.44	0.52	0.52
	rs2820443	1	219580167	0.175414	5.883e-17	7.495e-06	0.0795	2.59e-12	0.0024	0.00023	0.19	0.14	0.19	3.69e-18
	rs7534091	1	118321993	3.5445e-07	8.54103e-15	8.248e-13	0.0699	0.0014	6.25e-07	1.05e-09	0.024	0.49	0.0048	0.058
	rs2815752	1	72346757	2.29761e-07	1.14761e-14	0.7798	1.17e-14	0.82	0.63	0.97	1.67e-10	1.46e-08	0.46	0.71
	rs2284746	1	16980180	9.00135e-06	4.77106e-14	5.638e-15	0.0778	0.43	3.27e-08	6.06e-10	0.26	0.088	0.67	0.62
	rs10923712	1	118962811	0.000541799	2.90094e-13	0.002325	0.0103	3.35e-14	0.013	0.014	0.022	0.082	3.32e-09	1.21e-07
	rs17346452	1	172084147	7.42962e-07	4.13505e-13	3.276e-14	0.645	0.14	2.23e-07	6.54e-10	0.48	0.92	0.22	0.26
	rs543874	1	177920345	2.20056e-08	1.0864e-12	0.4118	1.66e-13	0.9	0.41	0.46	5.15e-05	7.11e-12	0.37	0.38
	rs6666381	1	218454682	3.70317e-07	2.9159e-11	4.439e-11	0.824	0.045	2.45e-07	7.04e-07	0.082	0.26	0.011	0.87
	rs9324162	1	77489119	1.55642e-08	7.97239e-10	3.523e-06	3.51e-05	0.47	2.94e-05	0.0015	0.0018	0.0027	0.63	0.11
	rs12042908	1	74532078	0.00119929	2.10947e-09	0.4665	1.88e-09	0.28	0.66	0.5	0.00098	6.64e-09	0.045	0.67
	rs1325596	1	176824930	2.82757e-06	4.23388e-09	2.364e-08	0.0453	0.045	1.52e-05	2.27e-05	0.49	0.018	0.022	0.65
	rs17391694	1	78157942	1.46791e-08	4.50909e-09	5.921e-07	0.000152	0.38	3.91e-05	0.00052	0.012	0.0011	0.85	0.35
	rs10799445	1	227724182	8.86685e-06	1.95117e-08	1.183e-08	0.723	0.17	0.00079	2.52e-08	0.48	0.88	0.11	0.77
	rs2154319	1	41280098	2.04899e-06	2.86607e-08	4.304e-10	0.131	0.19	5.08e-05	1.43e-07	0.22	0.31	0.23	0.48
	rs2860323	2	614210	1.89358e-10	2.57547e-25	0.5214	2.42e-22	0.016	0.89	0.21	5.33e-11	1.09e-17	0.079	0.038
	rs3791679	2	55869757	3.80381e-09	4.00948e-22	1.001e-20	0.215	0.4	2.51e-13	4.41e-12	0.99	0.082	0.0073	0.31
	rs4665736	2	24964730	0.0222426	1.42381e-18	1.441e-13	1.75e-05	1	0.00027	3.17e-13	0.25	2.01e-07	0.11	0.19
	rs6717858	2	164683151	0.361357	4.47684e-14	0.8772	0.00477	5.68e-10	0.59	0.61	0.28	0.0031	0.31	2.78e-15
	rs6746834	2	232294107	0.000479038	2.98071e-13	9.706e-11	0.124	0.77	1.79e-07	5.85e-06	0.095	0.61	0.00038	0.0087
	rs6436071	2	218733318	0.0807063	7.37301e-11	1.246e-08	0.000351	0.88	0.01	5.21e-09	9.34e-05	0.098	0.77	0.82
	rs17511102	2	37733470	1.00337e-05	8.05575e-11	1.264e-12	0.344	0.36	2.13e-08	6.63e-08	0.75	0.29	0.13	0.91
	rs17572109	2	218229211	0.64405	4.48364e-09	1.331e-06	0.0122	0.00088	0.0001	0.00023	0.37	0.0072	0.014	0.0087
	rs11893055	2	224164867	0.00326215	6.82477e-09	4.433e-08	0.0357	0.19	0.00012	1.12e-05	0.005	0.73	0.042	0.9
	rs2341459	2	44541063	0.0781557	1.58337e-08	3.578e-08	0.0102	0.52	2.13e-08	0.0048	0.041	0.058	0.0068	0.099
	rs724016	3	141386728	7.59108e-28	6.81302e-57	4.47e-52	0.0632	0.096	2.71e-25	8.5e-35	0.06	0.43	0.18	0.29
	rs9816226	3	186116710	6.50784e-05	4.80198e-13	0.2116	7.61e-14	0.97	0.16	0.56	5.92e-09	2.53e-08	0.75	0.73
	rs509035	3	172445659	1.08443e-09	1.36729e-12	1.359e-13	0.425	0.16	7.15e-07	1.37e-09	0.024	0.37	0.63	0.13
	rs2301573	3	129587076	0.492991	9.13962e-10	0.006174	0.225	3.68e-06	0.0047	0.15	0.52	0.23	0.83	9.93e-11
	rs1560333	3	53104238	0.0439471	1.30503e-09	7.406e-05	0.135	1.42e-06	0.14	8.77e-06	0.014	0.96	0.0024	0.00031
	rs9844666	3	136255374	0.0576565	6.74551e-09	3.053e-08	0.00113	0.21	0.011	8.8e-08	0.034	0.0041	0.075	0.92
	rs7614120	3	158078999	0.0781508	1.79138e-08	6.866e-07	0.000753	0.14	0.00056	2.6e-05	0.018	0.005	0.086	0.79
	rs1812175	4	144653692	5.33266e-11	2.80575e-31	8.823e-29	0.199	0.27	8.23e-17	6.81e-19	0.12	0.65	0.16	0.69
	rs2061455	4	18033627	1.93681e-14	8.11794e-30	5.807e-28	0.512	0.29	2.28e-16	6.79e-18	0.29	0.96	0.097	0.91
	rs10938397	4	45180510	3.09183e-09	4.90733e-17	0.3665	4.35e-17	0.45	0.22	0.84	1.66e-08	1.05e-12	0.24	0.85
	rs1662843	4	81233788	1.45317e-11	1.479e-14	2.47e-15	0.0817	0.8	7.09e-11	1.11e-08	0.053	0.46	0.61	0.92
	rs3775800	4	145178495	4.35872e-06	3.20336e-09	1.008e-10	0.242	0.22	1.57e-08	0.00011	0.13	0.7	0.033	0.75
	rs13107325	4	102267552	0.328706	3.49456e-08	0.002505	1.37e-07	0.16	0.016	0.02	1.1e-05	0.00016	0.1	0.73
	rs1173770	5	32821105	3.90132e-10	1.33863e-13	6.715e-15	0.532	0.12	1.43e-08	3.3e-09	0.27	0.82	0.43	0.18
	rs6879260	5	180304014	1.83992e-07	1.76422e-11	5.614e-10	0.755	0.007	0.0014	6.73e-10	0.72	0.42	0.85	0.00091
	rs4705938	5	132358384	3.3854e-07	5.55511e-11	4.361e-09	0.698	0.029	5.96e-07	8.08e-06	0.52	0.97	0.84	0.0018
	rs11958131	5	173558596	0.00347316	6.70419e-10	4.879e-10	0.214	0.061	0.00084	1.62e-09	0.27	0.35	0.053	0.51
	rs4282339	5	168829235	0.00010366	7.47137e-10	3.381e-10	0.828	0.25	3.23e-05	1.64e-07	0.93	0.73	0.43	0.018
	rs7706501	5	123419782	2.34027e-09	9.82948e-10	3.452e-08	0.000763	0.99	0.0017	1.05e-06	0.00023	0.12	0.49	0.6
	rs422421	5	177090325	0.00432632	1.74066e-09	1.429e-09	0.00228	0.14	1.88e-06	3.38e-06	0.0049	0.073	0.16	0.32
	rs7736177	5	55708116	3.16077e-05	3.65636e-09	1.155e-08	0.203	0.0024	1.84e-06	0.00013	0.051	0.86	0.13	0.0052
	rs4868126	5	171856465	9.01677e-05	2.39976e-08	1.133e-09	0.185	0.1	9.82e-05	1.24e-07	0.25	0.3	0.46	0.11
	rs537930	5	135013013	0.01174	2.41494e-08	1.682e-09	0.125	0.16	2.99e-05	2.17e-06	0.2	0.38	0.058	0.59
	rs806794	6	26200449	2.65494e-17	5.9633e-27	5.541e-26	0.0592	0.8	3.56e-12	5.26e-19	0.51	0.00073	0.23	0.73
	rs12214804	6	34221089	6.79391e-17	3.84827e-24	1.128e-18	0.392	0.00089	4.47e-10	4.58e-13	0.3	0.041	0.55	3e-05
	rs262115	6	142496270	2.77189e-07	1.02722e-20	2.741e-19	0.175	0.36	9.51e-09	3.8e-16	0.19	0.4	0.035	0.53
	rs7759938	6	104931079	1.27743e-11	3.78667e-19	8.691e-18	0.823	0.0027	7.09e-11	1.12e-10	0.86	0.7	0.0017	0.33
	rs1155938	6	126545326	1.23986e-09	4.08438e-16	4.633e-16	0.564	0.68	9.5e-12	2.24e-09	0.69	0.87	0.81	0.93
	rs3812163	6	7725527	1.467e-07	9.2339e-16	6.659e-16	0.545	0.75	6.72e-08	3.96e-12	0.67	0.66	0.26	0.54
	rs2206277	6	50830813	6.57294e-08	9.91186e-16	0.2377	7.96e-16	0.093	0.38	0.38	3.73e-09	1.17e-10	0.35	0.088
	rs389883	6	31979683	4.94566e-08	5.13889e-15	7.45e-10	3.75e-05	0.00026	1.24e-05	2.17e-06	0.0012	0.0042	0.0099	0.012
	rs1936805	6	127130971	3.9022e-05	5.65668e-14	0.3656	0.475	1.28e-14	0.18	0.97	0.73	0.21	0.00045	9.1e-14
	rs6457374	6	31304484	5.83423e-09	1.02721e-13	4.032e-13	0.00377	0.01	2.03e-07	1.18e-08	0.15	0.0089	0.16	0.039
	rs11756392	6	34840117	1.14755e-12	1.50568e-13	4.81e-13	0.0104	0.29	1.24e-09	4.13e-07	0.51	0.0022	0.54	0.42
	rs6569648	6	130027974	2.20672e-07	5.11589e-12	8.929e-12	0.0159	0.002	6.64e-09	4e-06	0.062	0.085	0.081	0.026
	rs1358980	6	43796814	0.69181	6.09358e-12	0.03042	0.0241	1.38e-10	0.091	0.12	0.16	0.038	0.11	1.11e-13
	rs310405	6	81090645	0.000327676	1.07298e-10	3.588e-11	0.29	0.23	2.04e-05	3.42e-09	0.85	0.22	0.72	0.061
	rs9350591	6	75531811	0.00112655	2.93084e-10	4.317e-11	0.0311	0.73	2.08e-06	3.43e-07	0.0053	0.63	0.36	0.3
	rs10948222	6	45276678	0.00426268	6.71759e-10	5.303e-08	0.072	0.59	1.16e-06	0.00021	0.00035	0.44	0.091	0.36
	rs11966736	6	35435957	2.23267e-05	5.06876e-09	3.588e-11	0.287	0.18	2.36e-05	9.13e-08	0.89	0.17	0.75	0.13
	rs6457617	6	32696074	4.60956e-05	6.36476e-09	6.893e-08	0.0601	0.0075	0.00027	5.31e-06	0.32	0.057	0.46	0.0026
	rs42235	7	92618762	1.61822e-11	3.76755e-28	7.327e-28	0.576	0.29	5.59e-11	1.35e-21	0.65	0.7	0.64	0.39
	rs798489	7	2762169	5.67385e-11	4.89363e-25	8.47e-25	0.336	0.7	8.88e-12	1.25e-17	0.056	0.83	0.59	0.9
	rs1708299	7	28150327	2.59007e-08	5.45886e-19	1.48e-17	0.27	0.94	1.2e-08	1.1e-14	0.41	0.46	0.28	0.37
	rs10236214	7	150970982	7.73191e-09	1.07261e-08	3.578e-08	0.00215	0.97	6.76e-06	0.00013	0.0039	0.083	0.21	0.3
	rs6470764	8	129713419	0.000219544	4.31884e-16	5.875e-17	0.137	0.015	2.9e-09	7.47e-11	0.43	0.12	0.098	0.064
	rs7460090	8	56281604	2.86138e-12	1.26953e-15	9.553e-16	0.0713	0.52	3.26e-07	3.19e-13	0.54	0.076	0.48	0.98
	rs16905212	8	134656979	2.59985e-10	2.48271e-12	3.887e-10	0.00201	0.74	0.00035	2.7e-09	0.00061	0.18	0.99	0.52
	rs6473015	8	77266249	4.34214e-06	3.34121e-09	1.67e-10	0.756	0.36	1.09e-05	2.27e-07	0.94	0.58	0.71	0.11
	rs7842858	8	58987111	6.94721e-05	2.49147e-08	2.331e-06	0.667	0.02	0.0031	0.0001	0.0069	0.041	0.18	0.047
	rs1013208	8	24258614	3.92979e-06	4.61905e-08	1.17e-07	0.799	0.0082	0.00011	1.63e-05	0.97	0.59	0.17	0.015
	rs473902	9	95493953	0.00010772	8.43251e-14	1.704e-14	0.0341	0.51	1.52e-07	3.4e-10	0.92	0.0011	0.18	0.78
	rs7851693	9	130603440	1.22731e-08	1.50061e-13	6.14e-14	0.859	0.61	6.7e-06	2.98e-12	0.72	0.98	0.97	0.42
	rs2025151	9	96399230	3.90165e-06	3.00132e-11	9.824e-12	0.626	0.17	4.94e-08	1.48e-07	0.31	0.83	0.22	0.35
	rs11144688	9	75927370	0.00222827	7.38199e-11	1.481e-09	0.00297	0.038	0.00014	1.21e-08	0.016	0.035	0.011	0.75
	rs7849585	9	136220024	1.81937e-05	2.50221e-10	3.434e-11	0.464	0.36	1.11e-07	2.35e-06	0.39	0.8	0.027	0.47
	rs10816447	9	106835244	3.66465e-05	9.66967e-09	1.72e-10	0.753	0.9	1.68e-06	1.32e-06	0.39	0.23	0.49	0.6
	rs7868651	9	92793657	7.47783e-05	4.42589e-08	1.249e-09	0.936	0.26	6.16e-06	4.48e-06	0.41	0.34	0.63	0.11
	rs4752857	11	47634200	0.757195	5.75391e-13	3.472e-07	2.56e-08	0.11	8.41e-05	0.00024	6.56e-06	4.85e-05	0.099	0.43
	rs10767664	11	27704439	2.80429e-06	3.19941e-12	0.572	5.53e-13	0.69	0.84	0.57	3.55e-07	2.84e-09	0.86	0.64
	rs1351394	12	65958046	1.89346e-25	8.96052e-36	7.781e-34	0.00754	0.69	1.83e-15	3.2e-24	0.0025	0.22	0.45	0.13
	rs11107116	12	93584728	9.20694e-11	7.61613e-24	1.748e-23	0.542	0.77	2.27e-11	7.26e-17	0.24	0.86	0.33	0.58
	rs2638953	12	28381482	7.09609e-07	8.97791e-13	8.449e-14	0.445	0.41	9.6e-06	1.31e-11	0.64	0.17	0.34	0.97
	rs7973894	12	49839473	1.01144e-06	1.63635e-10	0.1335	2.08e-10	0.52	0.0073	0.89	6.69e-06	2.84e-07	0.96	0.22
	rs2280574	12	122055072	6.29089e-08	1.25456e-09	6.741e-06	0.000355	0.75	0.0017	8.15e-05	0.0012	0.041	0.067	0.034
	rs12820906	12	123008576	5.12244e-06	1.88609e-09	4.879e-09	0.0322	0.015	1.06e-05	3.52e-06	0.037	0.25	0.34	0.021
	rs10748128	12	69433878	0.000107472	2.47124e-09	3.762e-11	0.313	1	1.32e-08	1.01e-05	0.18	0.87	0.8	0.86
	rs11054421	12	11702159	6.52103e-05	3.7995e-09	2.788e-10	0.538	0.69	3.72e-06	2.85e-07	0.65	0.11	0.72	0.95
	rs954865	12	20681228	5.75266e-05	5.38222e-09	9.305e-11	0.44	0.82	1.79e-06	8.52e-07	0.74	0.41	0.48	0.91
	rs718314	12	26300350	0.697041	4.23476e-08	0.1784	0.194	2.41e-08	0.74	0.13	0.37	0.27	0.18	8.29e-10
	rs1327646	13	50548229	3.03772e-13	7.41542e-28	1.512e-25	0.0524	0.00078	4.37e-13	1.1e-17	0.0069	0.74	0.011	0.034
	rs3742320	13	32590281	0.268076	2.78709e-09	7.643e-08	0.000225	0.56	0.00049	2.37e-06	0.00057	0.02	0.32	0.87
	rs9523313	13	91367788	4.06362e-06	5.71242e-09	6.79e-10	0.597	0.042	3.91e-06	2.37e-06	0.56	0.75	0.084	0.3
	rs10483727	14	60606157	0.000906204	5.14441e-14	4.408e-12	0.553	0.00043	6.73e-05	9.16e-11	0.99	0.66	0.0089	0.015
	rs1950500	14	24361644	1.69525e-06	2.50879e-09	3.944e-11	0.715	0.15	1.21e-07	7.54e-06	0.2	0.49	0.14	0.51
	rs7145052	14	91994848	0.00159264	6.03837e-09	8.434e-09	0.0275	0.099	1.64e-05	5.78e-06	0.016	0.31	0.048	0.76
	rs11259930	15	83908598	4.94594e-12	1.45606e-22	5.183e-21	0.323	0.093	3.71e-09	2.21e-17	0.19	0.93	0.17	0.27
	rs16942341	15	88845674	1.01594e-05	1.15396e-17	1.279e-17	0.105	0.08	9.89e-10	1.05e-11	0.023	0.75	0.15	0.5
	rs4965598	15	100219409	3.96775e-09	7.86996e-13	1.359e-13	0.985	0.074	2.25e-06	7.84e-11	0.23	0.34	0.19	0.19
	rs2871865	15	98651667	0.00150296	1.92642e-12	1.071e-12	0.3	0.015	9.69e-06	2.29e-09	0.52	0.32	0.024	0.17
	rs4886782	15	73936469	1.48568e-06	3.64887e-09	7.45e-10	0.629	0.022	1.31e-07	3.04e-05	0.43	0.26	0.024	0.28
	rs2241423	15	67794500	0.00104019	3.83469e-09	0.3525	1.15e-10	0.84	0.52	0.044	1.23e-08	2.89e-05	0.53	0.26
	rs1421085	16	53767042	5.25908e-26	1.0544e-70	0.05772	3.06e-62	0.052	0.12	0.17	1.53e-40	6e-34	0.046	0.3
	rs12444979	16	19922278	0.00112784	2.10963e-10	0.06731	4.2e-11	0.92	0.1	0.23	2.05e-08	2.31e-06	0.79	0.87
	rs3888190	16	28878165	3.18208e-07	4.9468e-09	0.4665	2.27e-10	0.42	0.42	0.7	9.37e-08	3.1e-05	0.086	0.84
	rs9905385	17	61420889	2.17929e-07	7.20376e-17	7.205e-17	0.03	0.032	1.93e-06	1.92e-14	0.01	0.39	0.3	0.02
	rs2665838	17	63889105	0.0847797	2.48157e-15	2.022e-13	0.00118	0.0093	1.5e-09	2.24e-07	0.005	0.017	0.94	0.0017
	rs3764419	17	30837005	6.9532e-09	3.65912e-15	8.873e-16	0.933	0.54	3.79e-07	2.38e-12	0.61	0.68	0.28	0.85
	rs4986172	17	45138914	3.7096e-08	3.01501e-09	7.12e-09	0.217	0.19	2.66e-06	1.02e-05	0.5	0.18	0.011	0.69
	rs4488509	17	21381361	0.418789	1.94042e-08	5.325e-07	0.000763	0.13	1.55e-05	0.00014	0.016	0.0041	0.2	0.48
	rs6567160	18	60161902	4.76042e-22	1.18257e-25	4.984e-06	1.82e-22	0.7	0.00015	0.0024	4.68e-13	3.07e-14	0.7	0.53
	rs4369779	18	23155444	6.56232e-09	5.84513e-19	2.745e-17	0.122	0.015	2.58e-11	2.6e-10	0.2	0.38	0.0044	0.6
	rs9967417	18	49433130	6.90183e-06	1.36278e-14	2.568e-16	0.707	0.072	1.17e-12	8.71e-08	0.37	0.21	0.23	0.12
	rs12980348	19	2181608	0.000276509	2.12235e-14	3.786e-12	0.697	0.00011	2.27e-05	8.26e-10	0.77	0.47	8.22e-05	0.1
	rs29937	19	33821043	0.00468834	3.37076e-09	0.1837	3.01e-09	0.49	0.41	0.31	5.2e-06	3.24e-06	0.39	0.04
	rs143384	20	35437976	1.50319e-15	1.35198e-45	4.939e-39	0.723	0.00011	1.76e-24	2.74e-23	0.55	0.31	0.00028	0.061
	rs6140050	20	6652254	1.9161e-06	1.75669e-18	2.936e-16	0.000443	0.00076	5.84e-09	2.07e-11	0.0085	0.01	0.087	0.00097
	rs6060739	20	35979670	8.72219e-07	1.97935e-18	5.765e-18	0.479	0.062	1.12e-15	1.98e-08	0.097	0.65	0.034	0.61
	rs6088618	20	34821547	1.50379e-10	3.24923e-17	1.143e-15	0.0181	0.057	2.93e-09	4.34e-10	0.076	0.085	0.0018	0.94
	rs7274811	20	33745375	1.31509e-09	2.83218e-12	6.83e-14	0.43	0.2	4.72e-08	5.54e-09	0.11	0.74	0.58	0.22
	rs13041126	20	52476457	0.000226669	1.47585e-08	0.6091	1.37e-05	0.24	0.092	0.39	0.54	3.84e-09	0.019	0.58
	rs1567865	20	49265430	0.000808343	2.02684e-08	8.081e-10	0.0619	0.41	5.08e-05	1.12e-07	0.41	0.038	0.83	0.25
	rs2834442	21	34318486	3.18274e-06	7.99206e-10	7.3e-09	0.687	0.02	1.71e-05	1.64e-05	0.28	0.17	0.56	0.00013
