# Supplementary material for: Multivariate Analysis of Anthropometric Traits Using Summary Statistics of Genome-Wide Association Studies from GIANT Consortium
Source: PLoS One. 2016 Oct 4;11(10):e0163912. doi: 10.1371/journal.pone.0163912 (PMC5049793; doi:10.1371/journal.pone.0163912)
Supplement: S5 Table — (XLSX) [file pone.0163912.s005.xlsx]

## Sheet: S5_table
		Supplementary Table 5. SNPs with P-values between 1E-7 and 5E-8 for either Shet or Shom from CPASSOC when combining three traits
					CPASSOC		Conventional Meta-analysis of GIANT consortium			Sex-specific Meta-analysis of GIANT consortium
		SNP	Chr	Position (bp)			Height	BMI	WHRadjBMI	Height		BMI		WHRadjBMi
					p.SHom	p.SHet				Males	Females	Males	Females	Males	Females
		rs1325597	1	176803224	4.96369e-07	9.51164e-08	6.415e-06	0.00315	0.33	0.0042	6.96e-05	0.058	0.0079	0.07	0.6
		rs617763	1	177916103	5.74599e-07	6.7315e-08	0.1111	7.42e-09	0.99	0.2	0.19	0.0015	6.74e-08	0.13	0.16
		rs2821260	1	72088410	8.1633e-07	6.33973e-08	0.2796	3.29e-09	0.52	0.22	0.66	5.36e-06	4.27e-06	0.18	0.82
		rs10489522	1	41038770	9.04059e-07	7.73678e-08	3.481e-09	0.0786	0.39	0.00015	3.93e-07	0.11	0.33	0.15	0.93
		rs17380796	1	77510432	9.67524e-07	7.9888e-08	5.649e-06	0.00061	0.26	6.04e-05	0.0019	0.016	0.0072	0.92	0.1
		rs3088389	1	227731489	4.10678e-06	7.11822e-08	2.106e-08	0.995	0.092	0.0028	4.19e-08	0.67	0.73	0.067	0.54
		rs10752933	1	184159928	7.03778e-06	9.6738e-08	5.925e-10	0.938	0.55	0.00037	6.6e-08	0.99	0.9	0.98	0.34
		rs10489286	1	172343779	2.80447e-05	7.07563e-08	0.0001496	0.543	2.75e-06	0.12	3.27e-05	0.048	0.35	0.00011	0.0034
		rs7534365	1	149904572	0.000194897	8.9127e-08	3.033e-09	0.645	0.88	0.00013	2.45e-07	0.81	0.34	0.82	0.71
		rs10887990	1	17032891	0.000304538	8.82076e-08	1.698e-09	0.481	0.5	7.17e-06	1.66e-05	0.45	0.57	0.13	0.49
		rs1325939	1	119041345	0.00153162	8.67253e-08	0.06451	0.515	2.41e-09	0.34	0.08	0.67	0.53	2.69e-05	4e-06
		rs7541513	1	74548511	0.00438199	9.10388e-08	0.3279	1.61e-08	0.36	0.63	0.32	0.0024	2.68e-08	0.15	0.99
		rs12759879	1	219589386	0.0323875	7.82638e-08	0.08089	0.0658	2.5e-06	0.82	0.014	0.097	0.26	0.48	9.86e-10
		rs11677466	2	232117547	3.41302e-06	9.80757e-08	2.359e-09	0.811	0.63	6.61e-07	4.47e-05	0.61	0.34	0.93	0.38
		rs4973417	2	231484925	1.3103e-05	5.1014e-08	1.056e-06	0.455	0.00087	0.00033	1.29e-05	0.58	0.59	0.031	0.017
		rs7589318	2	25155503	1.66234e-05	5.38227e-08	6.361e-09	0.626	0.14	0.0001	5.58e-07	0.26	0.81	0.1	0.53
		rs2293081	2	219146370	0.000635671	7.65504e-08	2.278e-09	0.269	0.96	6.67e-08	7.72e-05	0.58	0.29	0.82	0.89
		rs2966402	2	613782	0.000955039	6.10784e-08	0.9828	1.06e-08	0.076	0.89	0.97	3.43e-05	9.88e-07	0.36	0.098
		rs7557961	2	44542823	0.0725003	9.28779e-08	4.007e-08	0.0127	0.41	2.74e-08	0.0045	0.043	0.067	0.0097	0.21
		rs921968	2	218407571	0.104441	9.09035e-08	6.782e-08	0.00301	0.72	0.023	5.53e-09	0.024	0.02	0.64	0.74
		rs3769869	2	164686689	0.361454	7.54198e-08	0.9274	0.052	1.04e-05	0.68	0.47	0.32	0.073	0.6	1.29e-09
		rs6549455	3	72408070	0.000842177	9.32512e-08	7.136e-08	0.0824	0.051	1.19e-06	0.0004	0.16	0.17	0.012	0.47
		rs2336725	3	53084723	0.00417879	8.90844e-08	3.518e-08	0.779	0.0074	0.00026	2.3e-06	0.61	0.91	0.032	0.21
		rs6793835	3	136101092	0.016904	5.98849e-08	5.615e-08	0.00364	0.034	0.023	7.39e-08	0.066	0.009	0.034	0.39
		rs2362969	3	158410568	0.0412721	9.10382e-08	6.323e-06	0.00118	0.016	0.0037	2.41e-05	0.014	0.017	0.017	0.32
		rs13433688	3	136690329	0.0617777	9.76041e-08	7.886e-07	0.00151	0.092	0.032	5.92e-07	0.025	0.0081	0.066	0.68
		rs6795831	3	129622560	0.637991	5.52071e-08	0.01525	0.62	4.58e-05	0.08	0.053	0.37	0.98	0.73	1.22e-09
		rs788861	4	81215412	6.15577e-08	5.73504e-08	6.145e-10	0.244	0.23	5.42e-09	0.0004	0.65	0.052	0.54	0.24
		rs348495	4	45182425	3.70583e-05	5.88758e-08	0.5222	3.76e-09	0.58	0.21	0.77	2.12e-05	1.4e-06	0.45	0.85
		rs7690457	4	17803756	5.04883e-05	6.2289e-08	3.142e-09	0.943	0.78	6.86e-06	2.01e-06	0.52	0.59	0.89	0.62
		rs162892	5	132287557	2.5028e-06	8.70524e-08	1.051e-07	0.979	0.052	0.00023	2.55e-06	0.34	0.32	0.76	0.016
		rs6595447	5	123415153	1.73983e-05	6.25474e-08	3.652e-06	0.0072	0.13	0.003	0.00016	0.00093	0.41	0.03	0.87
		rs2408204	5	55692754	3.01956e-05	5.04325e-08	5.647e-09	0.301	0.011	2.97e-06	7.01e-05	0.062	0.9	0.18	0.028
		rs7733195	5	173567621	7.09185e-05	5.0959e-08	7.778e-10	0.808	0.95	1.34e-06	8.77e-06	0.95	0.63	0.67	0.67
		rs1109107	5	168817946	8.0364e-05	8.64843e-08	3.575e-09	0.743	0.76	0.00032	3.13e-07	0.73	0.49	0.25	0.088
		rs353482	5	177071881	0.001238	8.39827e-08	5.02e-08	0.0157	0.0088	1.53e-06	0.00034	0.11	0.075	0.071	0.038
		rs26402	5	171775272	0.00545433	7.61183e-08	1.246e-08	0.413	0.043	0.00053	4.7e-07	0.18	0.97	0.053	0.53
		rs660273	5	135012874	0.0330454	6.28758e-08	4.933e-09	0.0632	0.11	0.00017	7.55e-07	0.22	0.15	0.11	0.24
		rs2256175	6	31412672	1.3307e-08	6.99975e-08	1.987e-09	0.0326	0.92	1.79e-06	8.77e-06	0.17	0.069	0.83	0.78
		rs9393690	6	26271485	1.31707e-06	6.40985e-08	8.434e-09	0.0757	0.61	1.13e-05	1.31e-05	0.86	0.021	0.43	0.69
		rs16889714	6	34417740	4.33815e-06	7.26978e-08	1.117e-06	0.00396	0.072	0.00069	0.00013	0.18	0.0026	0.047	0.52
		rs488133	6	151804309	1.04415e-05	6.75206e-08	3.915e-09	0.999	0.42	0.00027	2.26e-07	0.58	0.53	0.66	0.088
		rs2766597	6	35797266	8.17627e-05	9.22903e-08	2.869e-09	0.495	0.32	2.58e-05	3.79e-06	0.62	0.44	0.46	0.51
		rs1035798	6	32183445	9.48417e-05	6.65403e-08	3.084e-09	0.28	0.037	4.88e-06	1.62e-05	0.74	0.24	0.2	0.092
		rs9275292	6	32695512	9.98815e-05	5.21173e-08	6.074e-08	0.0964	0.01	0.00022	8.77e-06	0.45	0.069	0.44	0.0049
		rs12189801	6	142320469	0.000609262	8.74345e-08	4.789e-09	0.333	0.72	6.89e-05	5.22e-07	0.43	0.5	0.35	0.67
		rs7774174	6	130083875	0.000654927	8.71698e-08	9.392e-08	0.228	0.0034	7.33e-05	3.75e-05	0.16	0.73	0.094	0.024
		rs9491689	6	127077450	0.00159545	6.83056e-08	0.3492	0.789	2.69e-09	0.75	0.28	0.42	0.39	0.0065	9.27e-09
		rs524492	6	44828859	0.00513272	5.11144e-08	7.018e-08	0.0965	0.66	1.33e-05	0.0001	0.0044	0.89	0.2	0.61
		rs6955948	7	150811632	1.73337e-06	8.56794e-08	4.361e-09	0.347	0.96	0.00014	4.46e-07	0.66	0.41	0.35	0.38
		rs1713913	7	2855993	0.000451402	9.28565e-08	1.125e-09	0.521	0.45	0.00011	3.18e-07	0.096	0.54	0.6	0.67
		rs2003259	8	134722769	1.47742e-06	7.63172e-08	4.871e-07	0.0229	0.62	0.004	1.85e-06	0.0035	0.55	0.86	0.34
		rs2310747	8	77272862	5.9818e-06	7.66418e-08	4.361e-09	0.991	0.13	5.08e-06	5.15e-05	0.87	0.83	0.99	0.044
		rs7812381	8	58979675	0.000122925	6.64879e-08	5.471e-06	0.596	0.012	0.0052	0.00018	0.0047	0.048	0.14	0.042
		rs4743034	9	106870072	3.59175e-06	5.14718e-08	4.077e-10	0.635	0.76	2.06e-06	4.06e-06	0.2	0.7	0.74	0.53
		rs7043114	9	92625701	0.00015408	7.87868e-08	9.801e-10	0.978	0.3	1.31e-05	3.84e-06	0.4	0.41	0.5	0.1
		rs7038932	9	96474044	0.000335808	9.18634e-08	2.305e-09	0.773	0.12	6.49e-07	3.02e-05	0.45	0.8	0.34	0.13
		rs11039266	11	47510843	1.89855e-07	5.31174e-08	0.03431	8.63e-08	0.47	0.79	0.0064	6.38e-07	0.0012	0.16	0.58
		rs7127507	11	27693337	3.1599e-06	5.89147e-08	0.7216	4.24e-09	0.27	0.93	0.55	4.41e-05	5.4e-07	0.7	0.34
		rs4759409	12	123235038	4.02069e-07	9.26521e-08	2.802e-09	0.0354	0.21	2.7e-07	5.43e-05	0.092	0.12	0.72	0.21
		rs11175947	12	65890556	9.48273e-07	6.37358e-08	1.426e-08	0.126	0.57	3.06e-05	2.76e-06	0.062	0.6	0.24	0.67
		rs959346	12	20699152	2.96824e-05	6.1082e-08	6.236e-10	0.749	0.64	2.04e-05	1.01e-06	0.6	0.99	0.26	0.83
		rs2187641	12	11702356	0.000116434	5.52678e-08	1.74e-09	0.547	0.56	3.35e-06	4.99e-06	0.66	0.12	0.72	0.63
		rs10843203	12	28563555	0.000319862	7.34306e-08	3.865e-09	0.491	0.78	0.0006	2.75e-08	0.94	0.37	0.71	0.41
		rs10777543	12	93768780	0.0322515	5.59061e-08	1.647e-07	0.763	0.0021	0.00045	2.71e-05	0.75	0.5	0.38	0.00092
		rs1443512	12	53948900	0.187015	8.69662e-08	0.4449	0.669	3.33e-08	0.83	0.36	0.63	0.85	0.18	1.43e-09
		rs10842707	12	26318431	0.665713	6.28874e-08	0.2187	0.19	5.59e-08	0.81	0.14	0.16	0.49	0.28	9.14e-10
		rs1885988	13	27436125	1.14138e-07	7.84536e-08	0.0007461	3.79e-07	0.5	0.023	0.0094	0.00048	4.74e-05	0.47	0.67
		rs2118963	13	50217236	0.00531167	8.03708e-08	3.911e-07	0.498	0.0017	0.001	5.92e-06	0.2	0.75	0.053	0.016
		rs7327412	13	32774430	0.0710414	9.09404e-08	4.71e-08	0.0033	0.9	0.001	1.58e-06	0.0039	0.069	0.41	0.48
		rs1885988	13	27436125	1.14138e-07	7.84536e-08	0.0007461	3.79e-07	0.5	0.023	0.0094	0.00048	4.74e-05	0.47	0.67
		rs2118963	13	50217236	0.00531167	8.03708e-08	3.911e-07	0.498	0.0017	0.001	5.92e-06	0.2	0.75	0.053	0.016
		rs7327412	13	32774430	0.0710414	9.09404e-08	4.71e-08	0.0033	0.9	0.001	1.58e-06	0.0039	0.069	0.41	0.48
		rs2581341	15	99974289	8.70501e-08	5.10771e-08	1.512e-08	0.401	0.022	4.38e-05	5.51e-06	0.74	0.43	0.034	0.14
		rs2028387	15	73934696	3.08755e-06	7.63527e-08	2.465e-07	0.727	0.0015	4.21e-05	0.00015	0.45	0.39	0.021	0.023
		rs2585070	15	83626421	1.52765e-05	9.61911e-08	6.422e-09	0.373	0.087	0.00046	1.26e-07	0.94	0.36	0.3	0.14
		rs11855963	15	88839303	4.08701e-05	6.16626e-08	1.04e-08	0.994	0.64	0.00011	2.69e-06	0.79	0.77	0.027	0.26
		rs745213	15	67768051	0.000317659	9.73252e-08	0.8179	3.23e-09	0.98	0.47	0.35	1.22e-05	4.52e-06	0.33	0.23
		rs12899774	15	98676676	0.0270268	8.42814e-08	1.899e-08	0.338	0.013	0.00011	7.23e-06	0.52	0.39	0.078	0.087
		rs8049439	16	28826194	9.78245e-07	7.3315e-08	0.4399	1.48e-09	0.4	0.48	0.6	2.56e-07	9.03e-05	0.093	0.77
		rs7186521	16	53759010	4.54244e-06	5.37101e-08	0.9824	1.54e-08	0.031	0.77	0.89	1.1e-05	1.89e-05	0.028	0.26
		rs26863	16	2206460	0.00297933	9.01061e-08	1.315e-07	0.878	0.07	3.06e-05	1.02e-05	0.95	0.78	0.11	0.11
		rs11641786	16	19833543	0.00459325	5.6233e-08	0.0534	8.08e-09	0.88	0.1	0.23	7.64e-07	2.77e-05	0.65	0.58
		rs639407	18	60202946	1.45075e-09	5.25007e-08	0.01118	1.99e-09	0.19	0.099	0.042	8.99e-07	4.68e-05	0.68	0.16
		rs8096141	18	49119247	0.00182855	8.68339e-08	8.027e-09	0.443	0.18	0.00044	2.26e-07	0.62	0.53	0.35	0.34
		rs639407	18	60202946	1.45075e-09	5.25007e-08	0.01118	1.99e-09	0.19	0.099	0.042	8.99e-07	4.68e-05	0.68	0.16
		rs8096141	18	49119247	0.00182855	8.68339e-08	8.027e-09	0.443	0.18	0.00044	2.26e-07	0.62	0.53	0.35	0.34
		rs3813920	20	33767184	9.8397e-06	5.80125e-08	3.817e-09	0.78	0.27	1.61e-06	5.24e-05	0.72	0.99	0.87	0.048
		rs7274597	20	35506720	1.73039e-05	6.48615e-08	6.128e-09	0.54	0.52	1.84e-06	2.68e-05	0.98	0.33	0.12	0.71
		rs6097012	20	52529934	8.07137e-05	8.85777e-08	0.4868	1.96e-05	0.15	0.047	0.47	0.42	2.23e-08	0.022	0.89
		rs2236271	20	34936037	0.000217361	5.85601e-08	5.682e-08	0.39	0.17	0.00027	1.03e-05	0.079	0.67	0.0029	0.48
		rs7274612	20	49086284	0.0020175	8.30742e-08	1.719e-09	0.0382	0.35	7.25e-06	2.99e-06	0.27	0.036	0.46	0.46
		rs12036585	1	72178433	2.62743e-05	5.1074e-08	0.6668	5.5e-09	0.76	0.67	0.96	3.68e-06	1.07e-05	0.12	0.33
		rs7543720	1	119163343	0.00278979	5.1577e-08	0.2606	0.946	9.59e-10	0.38	0.47	0.92	0.9	7.96e-07	4.71e-05
		rs17368942	1	172338538	3.7387e-05	5.33901e-08	0.0002002	0.531	2.47e-06	0.13	3.86e-05	0.052	0.39	0.00011	0.0029
		rs12081818	1	227632673	3.14287e-05	5.42916e-08	8.271e-09	0.506	0.19	0.00072	3.71e-08	0.54	0.68	0.16	0.63
		rs12133169	1	219619038	0.119627	5.52071e-08	0.000498	0.0657	4.22e-07	0.053	0.0015	0.099	0.18	0.31	1.22e-09
		rs7531344	1	41041759	1.10436e-06	5.74728e-08	4.361e-09	0.0772	0.38	0.00018	4.24e-07	0.096	0.34	0.14	0.92
		rs3738815	1	16988207	0.00142504	6.44793e-08	5.02e-08	0.0179	0.025	0.0003	4.31e-06	0.038	0.15	0.21	0.038
		rs527065	1	177899747	7.26397e-07	6.7315e-08	0.1312	6.05e-09	0.99	0.26	0.19	0.0015	5.69e-08	0.12	0.16
		rs10911493	1	184020837	1.2e-05	7.16108e-08	3.82e-10	0.801	0.22	2.99e-05	6.69e-07	0.81	0.79	0.45	0.4
		rs7572866	2	219033004	0.00738849	5.12196e-08	1.785e-09	0.0219	0.77	2.2e-07	4.24e-05	0.14	0.043	0.94	0.85
		rs3100624	2	232073873	0.00129296	5.14944e-08	1.251e-09	0.0339	0.1	9.72e-08	7.7e-05	0.044	0.24	0.064	0.51
		rs13326151	3	136542902	0.064894	5.07322e-08	1.556e-07	0.00167	0.17	0.012	4.96e-07	0.028	0.0079	0.12	0.84
		rs11713926	3	53121056	0.102348	5.1744e-08	0.000408	0.22	3.99e-06	0.19	6.87e-05	0.025	0.92	0.003	0.00065
		rs10488935	4	81296378	1.37981e-06	5.18425e-08	1.125e-09	0.204	0.82	5.58e-08	4.87e-05	0.18	0.68	0.68	0.55
		rs1581095	4	45178180	4.92659e-05	5.88758e-08	0.5513	3.02e-09	0.52	0.26	0.79	1.71e-05	1.29e-06	0.43	0.76
		rs2408203	5	55688875	3.12089e-05	5.04325e-08	5.647e-09	0.296	0.012	2.97e-06	7.53e-05	0.062	0.91	0.18	0.028
		rs299363	5	134996132	0.0434959	6.07911e-08	3.865e-09	0.0491	0.092	0.00011	9.3e-07	0.19	0.13	0.083	0.23
		rs2974433	5	168841382	0.000564846	6.30454e-08	1.21e-08	0.755	0.34	0.00018	4.68e-06	0.86	0.7	0.27	0.014
		rs173861	5	171770543	0.00744142	7.61183e-08	1.612e-08	0.33	0.044	0.00072	5.15e-07	0.17	0.83	0.059	0.52
		rs2188962	5	132435113	1.5335e-05	7.65835e-08	5.464e-07	0.72	0.059	1.52e-05	0.00031	0.42	0.76	0.84	0.0032
		rs7762809	6	35419963	9.17575e-05	5.16214e-08	1.106e-10	0.28	0.27	4.99e-05	2.54e-07	0.74	0.23	0.99	0.14
		rs9479130	6	151847321	0.000560955	5.28711e-08	3.362e-09	0.674	0.28	0.00027	3.48e-07	0.73	0.34	0.14	0.93
		rs185819	6	32082290	0.000672663	5.37139e-08	1.68e-06	0.0212	0.00062	0.0024	7.04e-05	0.043	0.15	0.039	0.0045
		rs2524089	6	31298745	1.90065e-07	5.39125e-08	1.832e-08	0.00174	0.16	9.73e-05	2.23e-05	0.031	0.029	0.73	0.26
		rs7011157	8	134616936	3.91856e-06	6.28773e-08	4.999e-09	0.0589	0.12	0.00022	1.58e-06	0.071	0.22	0.74	0.078
		rs10978653	9	106826945	0.00016472	5.14718e-08	8.746e-10	0.698	0.86	2.06e-06	4.06e-06	0.43	0.2	0.51	0.34
		rs10120119	9	96512672	0.000413814	5.25327e-08	2.879e-09	0.985	0.14	5e-07	2.1e-05	0.53	0.62	0.42	0.13
		rs1727315	12	123154383	4.44094e-07	5.03502e-08	3.897e-09	0.0234	0.17	1.61e-06	1.51e-05	0.047	0.14	0.68	0.17
		rs9591001	13	32468733	0.246112	6.16626e-08	2.197e-07	0.000941	0.52	0.00044	9.49e-06	0.0018	0.043	0.35	0.98
		rs4901977	14	60322458	0.0125382	5.17719e-08	1.878e-07	0.792	0.0027	0.00028	8.14e-06	0.53	0.52	0.055	0.019
		rs7155279	14	92019537	0.00152825	6.51988e-08	8.905e-10	0.0462	0.33	5.57e-07	1.77e-05	0.058	0.18	0.25	0.75
		rs11632002	15	83839897	0.00122901	5.02294e-08	7.281e-09	0.0753	0.89	0.0018	1.79e-08	0.035	0.73	0.53	0.47
		rs3865018	15	67600428	0.000984046	9.64054e-08	0.4459	9.02e-09	0.6	0.68	0.46	1.08e-05	2.68e-05	0.065	0.21
		rs7184597	16	28910488	8.70208e-06	7.27761e-08	0.8638	3.53e-09	0.82	0.38	0.99	4.68e-07	7.91e-05	0.12	0.59
		rs12962523	18	60282622	0.000227467	5.05397e-08	0.8014	2.52e-09	0.42	0.15	0.21	0.00039	7.29e-08	0.78	0.47
		rs4491603	18	49232143	0.00928526	5.27388e-08	4.686e-10	0.128	0.11	9.35e-07	2.49e-05	0.74	0.022	0.33	0.25
		rs185350	19	33815911	0.0457912	7.24166e-08	0.3043	2.76e-07	0.13	0.36	0.42	0.00021	2.74e-05	0.46	0.0026
		rs2240129	19	2197735	0.00109119	8.77719e-08	1.078e-06	0.113	0.0017	0.00076	7.04e-05	0.83	0.057	0.0026	0.1
		rs17093026	20	35730989	0.00371784	5.1582e-08	1.22e-08	0.422	0.036	3.03e-06	1.12e-05	0.086	0.67	0.15	0.14
		rs6091540	20	52471323	0.000220961	5.28087e-08	0.4601	7.51e-06	0.48	0.043	0.39	0.52	1.78e-09	0.058	0.38
		rs1013677	20	34880990	0.000316048	5.31783e-08	9.281e-08	0.414	0.14	0.00035	1.54e-05	0.084	0.65	0.0011	0.4
		rs2295026	20	48966248	0.0029506	6.99467e-08	2.444e-09	0.0302	0.41	7.74e-06	2.78e-06	0.25	0.025	0.64	0.41
